# Supplementary material for: Antimicrobial and Antioxidant Potential of Scenedesmus obliquus Microalgae in the Context of Integral Biorefinery Concept
Source: Molecules. 2022 Jan 14;27(2):519. doi: 10.3390/molecules27020519 (PMC8778625; doi:10.3390/molecules27020519)
Supplement: Supplementary file 1 [file molecules-27-00519-s001.zip]

Archive with 1 entries (1 files):
- molecules-1512292-supplementary.pdf
